# Supplementary material for: Adaptive genetic diversity and evidence of population genetic structure in the endangered Sierra Madre Sparrow (Xenospiza baileyi)
Source: PLoS One. 2020 Apr 30;15(4):e0232282. doi: 10.1371/journal.pone.0232282 (PMC7192469; doi:10.1371/journal.pone.0232282)
Supplement: S1 Text — (TXT) [file pone.0232282.s005.txt]

Ham-Duenas, et al. Adaptive genetic diversity and evidence of population genetic structure in the endangered Sierra Madre Sparrow
TLR1A, TLR1B, TLR4, TLR15
Pop
1 ,  001001 001003 001001 001002
2 ,  001001 001003 002003 001001
3 ,  001003 000000 000000 003003
4 ,  001001 005004 001001 003003
5 ,  001001 001003 002004 003004
6 ,  000000 001001 001005 005003
7 ,  001002 001004 000000 001006
8 ,  001003 001001 001002 003004
9 ,  001002 005004 005006 007003
10 ,  002003 003004 001002 003003
11 ,  001002 001004 007004 001003
12 ,  002003 001004 008005 002008
34 ,  001003 000000 001002 000000
35 ,  002003 000000 001009 005004
36 ,  002003 000000 008005 002002
37 ,  001002 000000 009003 002004
Pop
13 ,  001008 001003 008010 000000
14 ,  001001 006005 015016 000000
15 ,  003008 005005 012003 009010
16 ,  001004 000000 010003 000000
17 ,  001005 003003 001003 000000
18 ,  007006 003003 010011 011012
19 ,  005005 000000 000000 000000
20 ,  001006 001001 000000 000000
21 ,  007007 003005 010016 011010
22 ,  005006 003003 000000 013010
23 ,  005005 003006 000000 009014
24 ,  001001 001003 001002 000000
25 ,  001001 000000 001012 013015
26 ,  001001 001001 000000 002015
27 ,  001001 001002 002003 000000
28 ,  000000 001003 000000 002011
29 ,  005008 003005 003016 002016
30 ,  004003 005005 012008 000000
31 ,  001001 001001 002013 000000
32 ,  005006 003003 008014 002002
33 ,  005005 005005 000000 013010
